# Supplementary material for: Striatal hub of dynamic and stabilized prediction coding in forebrain networks for olfactory reinforcement learning
Source: Nat Commun. 2022 Jun 8;13:3305. doi: 10.1038/s41467-022-30978-1 (PMC9177857; doi:10.1038/s41467-022-30978-1)
Supplement: Supplementary file 4 — Source Data [file 41467_2022_30978_MOESM4_ESM.xlsx]

## Sheet: F1c
	Figure 1c
	lick rate (licks/s)
	CS100		CS50		CS0
sessions	2.4267		1.7867		0.64
	4.0667		2.36		1.2133
	3.4133		2.12		0.9733
	0.6667		0.96		0.2933
	2.5733		2.44		0.48
	4.6533		4.4267		0.1467
	3.0667		1.28		0.7733
	2.6533		0.3867		0.1867
	2.64		1.24		0.4533
	2.1467		3.12		0.4933
	1.88		0.52		0.0667
	3.6		2.8		0.0267
	0.8667		0.64		0.1867
	1.08		0.8133		0.08
	1.8267		0.7067		0.08
	3.2267		1.5067		0.4
	2.8667		2.1067		1
	2.96		3.0667		0.7333
	1.2933		1.2667		0.44
	4.2533		3.12		0.9867
	1		3.1333		0.48
	2.7333		2.12		0.5333
	1.2133		1.1467		0.1067
	2.96		3.0133		0.6267
	2.3333		2.1733		0.3467
	3.3333		2.3467		0.5867
	3.0933		3.2533		0.3467
	1.7867		1.5733		0.0933
	3.1467		2.64		0.08
	2.0533		1.0933		0.3867
	1.72		1.16		0.0133
	3.8533		2.1867		0.0667
	1.4133		0.6267		0.04
	5.6267		4.24		0.16
	4.3467		3.96		0.4
	4.2267		2.88		0.72
	0.8133		0.6267		0.04
	1.84		2.08		0.2533
	2.04		1.56		0.1467
	5.1067		4.12		0.6
	1.7467		0.88		0.3467
	3.7333		2.4		0.1733
	0.4667		0.1067		0.0533
	2.2		1.12		0.04
	1.12		0.6933		0.2133
	3.9333		3.2		0.8533
	4.4267		3.6267		0.6
	3.5733		3.1067		0.64
	1.3733		1.1333		0
	4.64		3.6		0.9067
	1.2533		1.44		0.4133
	5.5867		3.7867		0.1467
	2.6		2.7733		0.2267
	2.12		1.2667		0.0133
	1.9867		2		0.8
	2.24		2.84		0.5333
	4.32		4		0.6
	1.0133		0.88		0.6
	0.2667		0.16		0.0267
	0.92		0.8533		0.1067
	0.84		0.84		0.4533
	1.3467		1.2133		0.6933
	2.2667		1.28		0.0933
	2.4267		1.9067		0.68
	2.1067		2.0667		0.4667
	3.8933		2.2		0.1333
	0.4933		0.6		0.1733
	0.5333		0.8533		0
	1.84		1.5333		0.3333

## Sheet: F1e
	Figure 1e
	pupil diameter change (%)
	CS100		CS50		CS0
sessions	11.2457		5.9734		1.4826
	17.8803		9.4416		4.5321
	8.8814		4.6128		-3.178
	19.2453		14.5471		1.5106
	17.2823		7.4022		-3.0752
	13.6952		12.2773		2.8603
	12.8553		6.4813		0.5222
	2.3057		1.6891		-6.4731
	28.612		15.6889		1.1207
	19.1548		6.0782		0.4695

## Sheet: F5d
	Figure 5d
	Tu - CS window					Tu - wait window
	CS0	CS50	CS100			CS0	CS50	CS100
groups of two consecutive trials	13.8453	21.8785	25.2466		groups of two consecutive trials	14.1915	18.5143	23.5476
	10.7203	13.9234	18.6359			10.9704	15.2356	19.9395
	11.9552	14.2434	17.1998			9.64803	14.0275	19.272
	10.3436	13.6783	17.3125			10.6081	14.2177	16.86
	10.1575	12.6993	16.2109			9.64704	13.506	16.5003
	10.006	13.376	15.1003			9.5266	15.0574	17.4634
	10.7355	13.3117	16.6804			9.35791	14.1237	18.1336
	10.9647	13.4242	16.2925			9.29033	14.9242	15.9544
	9.4164	12.9457	19.9482			8.40609	13.0087	18.0225
	9.84804	12.6752	17.0231			8.71436	14.1865	17.9211
	11.0169	13.2539	16.4513			9.54226	12.4582	16.1795
	10.8217	13.8286	15.7391			10.048	12.6768	17.0049
	10.8749	13.9023	16.5852			8.75486	14.2666	16.1866
	11.4225	14.6234	17.2806			10.463	12.167	16.0626
	8.46887	14.1565	16.63			9.20865	13.0424	15.6957
	9.74598	14.6656	16.3219			9.84782	13.1045	14.9924
	11.043	12.7062	17.1702			9.21818	14.2474	15.4423
	10.2977	13.7146	14.8769			9.1527	14.3862	14.1291
	10.0363	12.6741	15.5561			9.06383	13.253	13.0127
	9.31605	14.5973	15.6234			9.62529	13.1069	13.775
	9.05739	12.1897	15.9647			10.5228	13.3668	14.2225
	10.851	13.9229	16.0324			12.7299	12.8928	14.6845
	8.81101	12.4316	16.5639			9.45481	13.0852	13.1241
	9.94824	13.7544	16.1578			9.45807	14.9946	13.9971
	10.9556	12.346	14.9647			9.78409	12.1067	13.2531

## Sheet: F5h
	Figure 5h
	aPC - CS window					aPC - wait window
	CS0	CS50	CS100			CS0	CS50	CS100
groups of two consecutive trials	30.8112	25.3762	31.2908		groups of two consecutive trials	24.8605	23.4254	23.9982
	27.1747	25.0746	31.6916			23.0894	23.0923	23.8621
	26.9869	24.985	30.0807			23.797	23.6408	23.5087
	26.1752	24.7621	30.7237			22.2901	22.58	22.6979
	24.9428	24.2567	30.4431			22.706	22.7089	23.7543
	25.745	24.2667	28.7838			22.9783	23.052	24.0427
	26.8014	25.2103	30.0057			23.8081	23.0809	22.5435
	26.2459	23.2962	28.8704			23.4255	22.64	22.7918
	26.2887	24.5611	30.0181			23.7821	23.0716	22.4574
	26.1229	23.6214	30.015			22.8527	22.2138	22.5429
	26.0151	23.1152	29.6955			22.6097	22.7816	22.5145
	26.1198	22.4167	29.6604			23.1503	23.7358	24.2841
	24.993	24.4934	28.5794			21.5936	23.1293	23.1376
	25.7782	23.2858	28.7428			22.9097	22.4663	23.6808
	24.6492	22.3634	30.7399			22.9435	23.3299	23.1847
	24.801	22.9825	30.9652			21.7078	23.6835	22.7776
	25.5937	22.9844	29.5361			22.5203	22.5655	22.2833
	23.4476	23.3322	29.2158			22.4897	22.1795	23.6268
	25.0179	23.806	30.9977			22.9542	22.8427	23.5673
	25.4762	23.7781	28.6215			23.1613	22.7186	23.1558
	24.7222	23.0448	29.2964			22.468	23.371	23.3214
	25.0944	23.2464	31.9785			22.6996	23.0917	21.9439
	26.3582	23.0135	30.6478			23.2029	22.2891	22.075
	25.0005	25.6193	29.9356			21.4261	23.6632	22.4972
	23.8468	23.7159	30.2606			21.7367	22.7121	22.6272

## Sheet: F6b
	Figure 6b
	aPC - CS window					aPC - wait window
	CS0	CS50	CS100			CS0	CS50	CS100
trials	4.393	3.93004	4.23868		trials	4.0823	3.96159	3.6214
	4.29218	4.05761	4.3251			3.72565	3.37311	3.46914
	3.93621	3.81687	4.23868			3.8642	3.51166	3.42112
	4.03498	3.99177	4.23251			3.88889	3.74897	3.45953
	4.20988	3.83539	4.08642			3.68176	3.45405	3.42661
	4.15844	4.09259	3.91152			3.90261	3.70782	3.44444
	3.81893	4.02058	4.22222			3.80796	3.46365	3.42798
	4.18519	3.97119	4.01235			3.8011	3.58848	3.39506
	3.98354	3.95885	3.9465			3.86283	3.42112	3.41701
	3.92593	3.93004	3.98971			3.80521	3.27572	3.43621
	4.24074	3.59259	3.90741			3.68038	3.55556	3.51715
	3.96502	3.75926	3.92181			3.96982	3.55007	3.36077
	4.03292	4.03498	4.09465			3.83402	3.59534	3.40604
	4.393	4.01852	4.0144			4.10974	3.63923	3.21399
	4.21193	3.9321	3.99177			3.97531	3.46639	3.29492
	4.22016	3.80658	3.80864			4.10562	3.56653	3.21262
	4.03704	3.893	3.92593			4.03429	3.53498	3.06859
	4.20782	3.8786	3.99588			4.14129	3.47325	3.38683
	4.10905	3.54733	3.98354			3.90672	3.60905	3.13717
	3.96708	3.71193	4.02881			3.66529	3.42112	3.39095
	3.893	3.90329	4.17695			3.75171	3.59808	3.369
	4.30247	3.63992	3.87449			4.02469	3.46639	3.22634
	3.77572	3.5823	3.93827			3.79835	3.60905	3.37311
	3.83951	3.73868	3.97531			3.88477	3.63374	3.23182
	3.83951	3.77366	4.04938			3.71056	3.42661	3.17284
	4.21605	3.7037	3.94444			3.62414	3.5679	3.09739
	4.13374	3.7716	3.97942			3.86831	3.4417	3.3882
	3.97942	3.88066	3.91564			3.85734	3.41975	3.27023
	3.83745	3.57407	4.10288			3.92181	3.58162	3.28807
	3.99794	3.69753	4.0535			3.79424	3.6118	3.24829
	3.75103	3.47531	3.89095			3.64609	3.43896	3.16735
	3.83745	3.80453	4.20576			3.65844	3.55693	3.09465
	4	3.6893	4.05761			3.87517	3.42798	3.20302
	3.86626	3.78189	3.59877			3.67901	3.3786	3.0727
	3.51646	3.7428	4.10288			3.66118	3.66255	3.11934
	3.76132	3.58025	3.80864			3.89163	3.40878	3.30864
	3.86008	3.59053	3.99177			3.6749	3.27846	3.21262
	3.75926	3.78189	3.89918			3.93004	3.43484	3.13992
	3.72222	3.7572	3.68724			3.86694	3.55693	3.12894
	3.87037	3.76337	3.82305			3.82579	3.57339	3.29081
	3.86626	3.80658	3.68519			3.9369	3.52263	3.06722
	3.84362	3.63786	3.74691			3.60768	3.42524	3.20988
	3.82305	3.63786	3.85802			3.8203	3.39781	3.09465
	3.80453	3.6893	4.07202			3.7284	3.26749	3.15775
	3.85391	3.54321	3.66667			3.95062	3.46776	2.96571
	3.94856	3.66872	3.97737			3.74348	3.33059	3.09191
	3.77984	3.79424	3.82922			3.69547	3.41701	3.24005
	3.79012	3.89918	3.79218			3.64746	3.64198	2.94513
	3.55556	3.65432	3.8107			3.67627	3.30864	3.08779
	3.6893	3.79424	3.72428			3.48285	3.36214	3.00549

## Sheet: F7b
	Figure 7b
	Tu - CS window					Tu - wait window
	CS0	CS50	CS100			CS0	CS50	CS100
trials	3.42604	4.48521	5.14201		trials	3.40434	4.31953	4.60355
	2.37278	3.94083	4.76923			2.50888	3.11637	4.39448
	2.16568	2.93491	3.92899			2.36292	3.14004	3.90927
	1.94083	3.14201	3.7929			2.0789	3.06903	3.45562
	2.50296	3.27219	3.62722			2.23274	3.12821	3.51479
	2.2426	3.21302	3.55621			2.11834	2.76529	3.8501
	2.18935	2.62722	3.47337			2.4497	2.86391	3.42406
	1.98225	2.66864	3.4497			2.33925	2.72978	3.15976
	2.07692	2.69231	3.23669			1.84615	2.94675	3.36884
	1.72781	2.73373	3.02959			2.22485	2.55621	2.98225
	2.15385	2.71006	3.19527			2.10651	2.81657	3.10059
	2.16568	2.90533	2.99408			2.03945	2.643	3.17949
	2.45562	2.9645	2.99408			2.25247	2.74951	3.14793
	1.95858	2.65089	3.18935			1.81854	2.89152	3.36884
	2.06509	2.93491	3.57988			2.16963	2.82446	2.89941
	2.4497	2.61538	3.10651			2.18146	2.80868	2.96252
	1.85207	2.74556	3.05325			1.94083	2.7929	3.0927
	1.67456	2.75148	4.04142			1.79487	2.3787	3.16765
	2.14201	2.7929	3.30178			2.19724	2.85207	2.99408
	1.75148	2.6568	3.30769			2.08284	2.41815	3.23077
	1.93491	2.71006	3.13609			1.91321	2.49704	2.82446
	2.19527	2.63905	3.05325			2.18146	2.43393	2.87179
	1.95266	3.02367	3.14201			2.15385	2.44576	2.91124
	2.14793	2.23669	2.92899			2.01183	2.31558	2.96252
	2.18343	2.65089	3.09467			2.2643	2.74162	2.59961
	2.10651	2.60355	2.93491			1.84615	2.74556	3.06509
	2.00592	2.84615	3.18935			1.93688	2.43787	2.84418
	2.46746	3.11834	3.15976			2.29191	2.48915	3.29783
	1.73964	2.84024	3.32544			1.86193	2.41815	2.94675
	1.87574	2.59763	2.98817			2.12229	2.70611	2.78107
	1.88757	2.68639	3.27219			2.09073	2.3432	2.72584
	2.09467	2.73964	2.88166			1.83037	2.4931	2.81657
	1.76923	2.30178	3.26036			1.93688	2.54043	2.84418
	2.31953	2.50888	3.01183			2.02761	2.80473	2.89546
	2.02367	2.60947	2.8284			2.01972	2.39842	2.48126
	1.78107	2.47337	3.30178			1.93294	2.42604	2.84418
	1.89349	2.54438	2.81065			1.84615	2.44181	2.52465
	1.83432	2.50888	2.91124			2.10651	2.40631	2.48126
	1.82249	2.57988	2.69231			1.87377	2.28402	2.66667
	2.05325	2.49112	2.63905			2.22091	2.08284	2.57594
	1.85207	2.47929	2.87574			2.16963	2.33136	2.90335
	1.4497	2.60355	3.01183			2.06312	2.26036	2.59172
	1.98817	2.53254	2.79882			2.64694	2.03156	2.69428
	1.47337	2.76331	3.01775			1.89349	2.43393	2.77318
	1.86982	2.3432	2.80473			2.20513	2.47732	2.42604
	1.3432	2.46154	2.59763			1.9211	2.51282	2.53649
	2.05917	2.63905	2.88166			2.03156	2.61144	2.46943
	2.08876	2.62722	2.9645			2.13807	2.36686	2.85996
	2.00592	2.47337	3.01775			1.99606	2.38659	2.46548
	2.27219	2.50296	2.7574			2.20118	2.35108	2.6075

## Sheet: F8c
	Figure 8c
	transient cluster					transient cluster
	monotonic RP					non monotonic RP
	Tu - CS window					Tu - CS window
	CS0	CS50	CS100			CS0	CS50	CS100
trials	7.09091	8.72727	14.8182		trials	4.26923	3.65385	5.11538
	5.09091	9.81818	15.8182			2.88462	4.23077	6.15385
	3.54545	6.27273	14.2727			2.38462	4.03846	4.88462
	4.36364	6.36364	6			2.61538	5.38462	5.53846
	6	6	9.27273			2.80769	5.03846	3.92308
	4.90909	5.09091	6.72727			4.5	3.69231	5.19231
	2.81818	3.18182	7.36364			4.92308	4.15385	5.92308
	2.81818	4.63636	7.45455			3.07692	3.53846	4.46154
	2.54545	4.45455	7.54545			3.19231	4.84615	4.5
	3.90909	3.72727	5.72727			2.26923	4.57692	4.53846
	1.90909	5.81818	6.18182			4.38462	4.61538	4.76923
	2.54545	4.81818	5.36364			3.76923	3.53846	4.88462
	6.36364	5.81818	5.63636			4.61538	5.19231	5.34615
	2.09091	3.90909	9.09091			2.65385	4.30769	5.03846
	3.81818	3.72727	11.2727			3.23077	5.34615	5.38462
	2.36364	5.18182	7.63636			4.53846	3.57692	4.92308
	2.18182	5.63636	7.18182			2.73077	4.61538	5.38462
	2.09091	3.90909	7.27273			2.53846	4.11538	6.46154
	1.90909	4.36364	7.54545			3.42308	4.34615	5.53846
	3.09091	3.27273	6.27273			1.69231	5.88462	5.42308
	2.72727	6.81818	6.63636			2.30769	4.03846	5.07692
	5.09091	6.63636	7.90909			2.30769	3.92308	5
	1.63636	4.63636	6			4.07692	5.73077	5.42308
	1.72727	6.90909	7.45455			4.42308	2.69231	5.19231
	2	7.36364	5.63636			3.96154	4.23077	5.23077
	1.27273	4.45455	7			3.5	3.80769	5.30769
	2.27273	4.36364	4.81818			3	5.53846	5.80769
	4.72727	5.27273	8.36364			4.07692	4.96154	5.5
	2	6.36364	11.0909			2.73077	4.73077	5.23077
	2.09091	3.36364	7.36364			2.88462	4.69231	6.03846
	2.27273	5.09091	10.2727			4.19231	4.15385	5.11538
	1.81818	4.36364	9.81818			2.84615	5.96154	5.15385
	2.27273	3.90909	7.09091			1.92308	3.84615	6.26923
	2.63636	5.81818	5.72727			4.61538	3.23077	5.38462
	1.45455	4.45455	7			2.92308	5.03846	5.11538
	1.63636	4.18182	6.54545			3.61538	4.88462	5.15385
	3	3.45455	6.18182			2.80769	4.38462	4.34615
	4	4.09091	5.18182			2.19231	5.07692	5
	2.18182	5.90909	6.18182			2.53846	4.42308	4.38462
	1.81818	4.54545	7.90909			3.46154	3.07692	4.42308
	2.54545	3.18182	6.54545			3.61538	3.80769	4.92308
	1.54545	6.45455	6.90909			2.61538	4.15385	4.88462
	1.45455	4.18182	4.72727			2.96154	4.34615	4
	1.27273	4.90909	6.18182			2.19231	4.15385	6.23077
	2.27273	5.09091	6.72727			3.65385	3.80769	5.11538
	2	6.45455	5.18182			2.03846	4.26923	4.46154
	3.18182	4.27273	5.09091			3.73077	4.53846	4.76923
	2	4.45455	8.18182			3.03846	5.23077	5.26923
	2.90909	3.09091	6.81818			3.23077	3.76923	5.26923
	2.27273	3	6.18182			2.84615	4.30769	4

## Sheet: F9c
	Figure 9c
	lick rate (licks/s)
	lastCS50->R		lastCS50->N		lastCS100		lastCS0
sessions	3.9048		2.6667		3.7778		2.807
	4.6667		3.7143		4.9474		5.2963
	3.1667		1.5833		3.619		3.7895
	2.7407		1.5833		3.2444		2.8627
	3.8095		2.7407		4.5833		4.5098
	6.6667		4.9167		5.7407		5.7407
	7.5		5.9048		5.6444		6.3188
	4.8889		3.6667		4.9825		4.8148
	4		0.8		3.2083		3.6825
	3.7143		2		2.3704		4.25
	3.6667		2.0833		2.6222		3.1852
	2.4762		3.3333		2.5079		4.5556
	2.2		2.6667		1.381		4.8519
	2.8148		1.7778		2.6667		4.7368
	2.7619		1.8095		1.6863		2.2593
	3.7778		2.2963		3.3704		3.2083
	4.2222		2.2963		3.6863		3.6333
	2.8889		1.5556		3.303		3.0667
	1.5556		0.1667		0.6667		0.8254
	1.1333		0.25		0.5714		0.8235
	3.7778		1.5833		2.6667		3.3333
	2.6667		3.0667		2.5333		4.2222
	3.5556		4.0833		4.0889		5.0667
	5.2		2.7619		3.7193		5.7037
	3.9333		3.5		2.7368		4.125
	2.1111		1.4286		0.7451		2.0351
	2.4762		1.6667		0.875		2.875
	2		3.3333		1.5		3.7255
	1.5		2.4		0.9		3.5111
	2.6667		3.7778		2.3889		4.6111
	2		1.8333		2.6316		3.2083
	1.0476		2.2667		2.381		3
	2.6667		0		2.2353		1.8788
	3.6667		2.1905		2.9412		2.8116
	4.6667		3.4074		3.7255		5.3889
	2		0.8333		2.0351		4.3556
	4.8571		3.1429		3.2821		4.6364
	4.6667		2.963		3.9683		4.8
	5.4286		2.7778		4		4
	3		1.8889		2.5882		3.2222
	4.1905		2.6667		3.9298		3.7778
	4.3333		2.4		2.6667		3.1765
	3.6667		1.1111		2.4706		4.1159
	3.8095		3.3333		3.3636		3.5686
	4.8571		2.25		4.0667		4.4286
	4.6667		3.5		3.375		4.4667
	4.2857		2.5		2.6316		4.9333
	5.3333		4.6667		5.1228		5.8095
	3.1111		3		4.2456		5.7101
	4.4167		3.4286		3.6889		4.4912
	5.6667		3.5238		4.697		5.125
	5.2381		4.5556		4.4667		5.375
	3.4444		1.8333		3.0588		4.6667
	2.9524		2.7619		3.4333		4.5333
	2.8333		1.7778		3.0667		3.4222
	3.4444		3.3333		4.2353		4.549
	2.2857		2.381		3.1765		4.1481
	6		5.7333		6.0702		6.0606
	6.2963		5.6		6.4286		7.0417
	5.9048		6.6667		5.7778		6.1818
	6.6667		6.5556		6.6667		7.3
	6.0952		5.7778		6.6154		6.2667
	7		6.25		5.8718		5.641
	2.8889		3.1667		4.7778		3.9667
	1.5		2		1.9583		1.9048
	2.0833		1.2222		2.5098		2.7037
	5.8333		6.1111		5.125		5.7895
	3.5		2.0833		3.2698		3.0833
	3.5833		3.8333		4.127		5.125
	5.4815		4.3333		4.7037		5.625
	5		4.5		4.5965		5
	3.9167		4.8		3.6842		4.9412
	3.1111		1.6		3.098		2.6984
	3.5		2		2.254		3.5686
	3.6		1.4074		3.7143		4.625
	2.3636		1		2.7111		3.6825
	4		2.6667		2.7037		3.2281
	2.0952		0.6667		2.75		3.5873
	2.4762		1.8889		3.5556		3.8667
	1.2222		1.0476		1.9		2.4583
	5.5556		5.3333		6.127		6.0556
	4.8889		3.2222		4.5		3.1481
	3.4074		2.5926		4.1176		3.8571
	4.4444		3.8333		4.7843		4.9048
	4.4444		4.6667		4.8889		5.5333
	4		5.0476		4.1333		4.9412
	5.4667		3.3333		4.8421		5.963
	4.1333		4		4.5714		4.7059

## Sheet: F9e
	Figure 9e
	CS50 trials back
	β*
	1	2	3	4	5	6
subject averages	0.0587	0.0645	0.0366	0.0287	0.0124	-0.0019
	0.0688	0.0274	0.0215	0.0341	0.0179	0.0329
	0.0754	0.0457	0.0278	0.0426	0.0203	0.019
	0.0226	0.0056	-0.0065	0.0005	-0.0005	-0.0053
	0.027	0.0256	0.0169	0.0128	0.0074	0.0111
	0.0153	0.0232	0.0075	-0.0034	0.004	-0.0282
	0.0825	0.0495	0.0416	0.0093	-0.014	-0.0004
	0.0331	0.022	-0.0012	-0.0127	-0.0056	-0.0149
	0.0754	0.0464	0.0077	0.0122	0.0299	0.0053
	0.0558	0.0395	0.0147	0.0132	0.0028	-0.0201
	0.1446	0.0948	0.0969	0.0132	0.0564	0.0151

## Sheet: F9f
	Figure 9f
	non-CS50 trials back
	β*
	1	2	3	4	5	6
subject averages	-0.1042	-0.0235	-0.0108	-0.0378	0.0013	-0.0196
	-0.0889	-0.0325	-0.0496	-0.0266	-0.0311	-0.0103
	-0.0515	-0.0392	0.0042	-0.0059	0.0013	0.0063
	-0.0412	-0.0192	0.0013	0.0001	-0.0152	0.0164
	-0.0123	-0.0055	-0.0124	-0.0069	-0.0067	-0.0077
	-0.0238	0.0087	0.0065	0.0018	0.0153	0.0052
	-0.0531	-0.0115	-0.0243	-0.0096	-0.0192	0.0262
	-0.0051	-0.0106	0.0076	0.005	-0.0168	-0.0194
	-0.0006	-0.0057	-0.0163	0.005	0.0013	0.0185
	-0.0751	-0.0292	0.0036	0.0119	0.0084	-0.0009
	-0.0636	-0.0479	0.0049	-0.0146	0.0759	0.0742

[truncated: 21 more sheets: S1a, S1f, S1i, S2b, S2e, S6d, S6f, S6h, S7b, S7f, S7g, S7h, S8d, S8e, S8f, S8g, S9b, S10b, S10c, S10d …]
